# Supplementary material for: Selection of reference genes for expression analysis of plant-derived microRNAs in Plutella xylostella using qRT-PCR and ddPCR
Source: PLoS One. 2019 Aug 1;14(8):e0220475. doi: 10.1371/journal.pone.0220475 (PMC6675394; doi:10.1371/journal.pone.0220475)
Supplement: S1 Table — (XLS) [file pone.0220475.s001.xls]

## Sheet: Sheet1
S1 Table. Cycle threshold (Ct) values of candidate reference genes and target miRNA in all samples.
Genes	n	Ct mean	Ct max	Ct min	mean SD
miR279d	21	28.3714	34.3303	24.1024	±2.65
miR11	21	24.1216	29.6746	18.6432	±2.31
miR3281	21	6.36563	9.32731	2.96665	±1.45
miR624*	21	31.7907	38.0059	27.2651	±2.90
miR4175-3p	21	22.4113	26.5217	16.8523	±2.28
U6 snRNA	21	22.8634	26.1867	19.1722	±1.56
ath-miR159a	6	38.1309	39.9518	35.3731	±1.13
SD: standard devation
n: number of the tested samples
