# Supplementary material for: Selection of reference genes for expression analysis of plant-derived microRNAs in Plutella xylostella using qRT-PCR and ddPCR
Source: PLoS One. 2019 Aug 1;14(8):e0220475. doi: 10.1371/journal.pone.0220475 (PMC6675394; doi:10.1371/journal.pone.0220475)
Supplement: S2 Table — (XLS) [file pone.0220475.s002.xls]

## Sheet: Sheet1
S2 Table. Candidate miRNAs selected from small RNA sequencing.
Name	Mature sequence (5'-3')	Length (bp)	Normalized expression level
			Egg	Larva	Pupa	Adult
px-miR-11	CAUCACAGUCAGAGUUCUAGCU	22	164.629	148.77	287.937	184.941
px-miR-3281	AGAAAUCUUAUGUCGAUGUGGCGUGU	26	1361.2	1033.75	1947.11	1870.27
px-miR-624*	UAUUCACCAGUACUUGUAGUCUCA	24	12.4509	15.9719	15.3246	11.1931
px-miR-2b-5p	UCUAUUUUGUUGGUUUUCAG	20	268.067	368.258	298.039	264.82
px-miR-279d	UGACUAGAUUUUCACUCAUCCU	22	212.836	299.548	277.148	235.31
px-miR-4175-3p	GGCGUAGCUCAGAUGGUAGA	20	1959.69	1835.06	2023.6	1666.51
px-miR-677	CAUCACUGAUGUAGAGACUUUGAC	24	84.4961	54.3447	49.6846	51.1323
